# Supplementary material for: Effects of High-Fat Diet at Two Energetic Levels on Fecal Microbiota, Colonic Barrier, and Metabolic Parameters in Dogs
Source: Front Vet Sci. 2020 Sep 25;7:566282. doi: 10.3389/fvets.2020.566282 (PMC7545960; doi:10.3389/fvets.2020.566282)
Supplement: Supplementary Table 1 — Relative abundance of the fecal microbiome in dogs fed the high-fat diet at maintenance (HF-100; n = 8) and at 150% maintenance (HF-150; n = 16) for 8 weeks. [file Table_1.XLSX]

## Sheet: Bacterial taxonomy
Domaine	Phylum	Classe	Ordre	Famille	Genre	Espèce	HF100 WK0	HF100 WK2	HF100 WK4	HF100 WK6	HF100 WK8	HF150 WK0	HF150 WK2	HF150 WK4	HF150 WK6	HF150 WK8	Pvalue Group*Time	qvalue Group*Time	Pvalue Time	qvalue Time	Pvalue Group	qvalue Group
Archaea							0.003 (0-0.006)	0 (0-0.001)	0 (0-0.002)	0.002 (0-0.008)	0 (0-0)	0.003 (0-0.012)	0 (0-0.058)	0 (0-0.011)	0 (0-0.006)	0 (0-0.01)	0.0285	0.0285	0.1605	0.1605	0.1613	0.1613
	Euryarchaeota						0 (0-0.004)	0.003 (0-0.007)	0 (0-0.008)	0 (0-0.001)	0 (0-0.004)	0.003 (0-0.012)	0 (0-0.058)	0 (0-0.011)	0 (0-0.006)	0 (0-0.01)	0.0285	0.064125	0.1605	0.180563	0.1613	0.362925
		Methanobacteria					0.003 (0-0.006)	0 (0-0.001)	0 (0-0.002)	0.002 (0-0.008)	0 (0-0)	0.003 (0-0.012)	0 (0-0.058)	0 (0-0.011)	0 (0-0.006)	0 (0-0.01)	0.0285	0.081	0.1605	0.1605	0.1613	0.2735
			Methanobacteriales				0.003 (0-0.006)	0 (0-0.001)	0 (0-0.002)	0.002 (0-0.008)	0 (0-0)	0.003 (0-0.012)	0 (0-0.058)	0 (0-0.011)	0 (0-0.006)	0 (0-0.01)	0.0285	0.1026	0.1605	0.169941	0.1613	0.295586
				Methanobacteriaceae			0.003 (0-0.006)	0 (0-0.001)	0 (0-0.002)	0.002 (0-0.008)	0 (0-0)	0.003 (0-0.012)	0 (0-0.058)	0 (0-0.011)	0 (0-0.006)	0 (0-0.01)	0.0285	0.124688	0.1605	0.18725	0.1613	0.62225
					Methanosphaera		0.003 (0-0.006)	0 (0-0.001)	0 (0-0.002)	0.002 (0-0.008)	0 (0-0)	0.003 (0-0.012)	0 (0-0.058)	0 (0-0.011)	0 (0-0.006)	0 (0-0.01)	0.0285	0.162231	0.1608	0.19832	0.1623	0.40478
						Unclassed	0.003 (0-0.006)	0 (0-0.001)	0 (0-0.002)	0.002 (0-0.008)	0 (0-0)	0.003 (0-0.012)	0 (0-0.058)	0 (0-0.011)	0 (0-0.006)	0 (0-0.01)	0.0285	0.158531	0.1608	0.205463	0.1623	0.410157
Bacteria							0.997 (0.994-1)	1 (0.999-1)	1 (0.998-1)	0.998 (0.992-1)	1 (1-1)	0.997 (0.988-1)	1 (0.942-1)	1 (0.989-1)	1 (0.994-1)	1 (0.99-1)	0.0285	0.0285	0.1605	0.1605	0.1613	0.1613
	Actinobacteria						0.01 (0.004-0.039)	0.016 (0.007-0.029)	0.008 (0.002-0.024)	0.017 (0.003-0.055)	0.018 (0.002-0.043)	0.011 (0.004-0.055)	0.042 (0.002-0.085)	0.009 (0.001-0.04)	0.008 (0.001-0.035)	0.008 (0.002-0.032)	0.151	0.194143	0.0001	0.000225	0.9706	0.9706
		Actinobacteria					0.009 (0.002-0.017)	0.001 (0-0.027)	0 (0-0.011)	0.001 (0-0.009)	0.001 (0-0.014)	0.005 (0.002-0.046)	0.022 (0-0.075)	0.003 (0-0.014)	0.001 (0-0.03)	0.001 (0-0.026)	0.0076	0.0555	0.0127	0.0213333	0.0285	0.1425
			Actinomycetales				0 (0-0)	0 (0-0.003)	0 (0-0.001)	0 (0-0)	0 (0-0)	0 (0-0.001)	0 (0-0.002)	0 (0-0)	0 (0-0.002)	0 (0-0.001)	0.8281	0.8281	0.0326	0.05868	0.8168	0.8168
				Micrococcaceae			0 (0-0)	0 (0-0.001)	0 (0-0)	0 (0-0)	0 (0-0)	0 (0-0)	0 (0-0.001)	0 (0-0)	0 (0-0)	0 (0-0)	0.1402	0.3505	0.0023	0.00894444	0.4278	0.62225
					Arthrobacter		0 (0-0)	0 (0-0)	0 (0-0)	0 (0-0)	0 (0-0)	0 (0-0)	0 (0-0.001)	0 (0-0)	0 (0-0)	0 (0-0)	0.0038	0.0616667	0.0041	0.0202267	0.2655	0.4366
						Unclassed	0 (0-0)	0 (0-0)	0 (0-0)	0 (0-0)	0 (0-0)	0 (0-0)	0 (0-0.001)	0 (0-0)	0 (0-0)	0 (0-0)	0.0038	0.0741667	0.0041	0.0214647	0.2655	0.429627
			Bifidobacteriales				0.009 (0.001-0.017)	0 (0-0.027)	0 (0-0.011)	0.001 (0-0.009)	0.001 (0-0.014)	0.005 (0.002-0.046)	0.022 (0-0.075)	0.003 (0-0.014)	0 (0-0.03)	0.001 (0-0.026)	0.0077	0.0666	0.0154	0.0308	0.0307	0.1842
				Bifidobacteriaceae			0.009 (0.001-0.017)	0 (0-0.027)	0 (0-0.011)	0.001 (0-0.009)	0.001 (0-0.014)	0.005 (0.002-0.046)	0.022 (0-0.075)	0.003 (0-0.014)	0 (0-0.03)	0.001 (0-0.026)	0.0077	0.0889	0.0154	0.0283684	0.0307	0.1645
					Bifidobacterium		0.009 (0.001-0.017)	0 (0-0.027)	0 (0-0.011)	0.001 (0-0.009)	0.001 (0-0.014)	0.005 (0.002-0.046)	0.022 (0-0.075)	0.003 (0-0.014)	0 (0-0.03)	0.001 (0-0.026)	0.0077	0.071225	0.0154	0.0335176	0.0307	0.252273
						Unclassed	0.009 (0.001-0.017)	0 (0-0.027)	0 (0-0.011)	0.001 (0-0.009)	0.001 (0-0.014)	0.005 (0.002-0.046)	0.022 (0-0.075)	0.003 (0-0.014)	0 (0-0.03)	0.001 (0-0.026)	0.0077	0.07476	0.0154	0.0360684	0.0307	0.238393
		Coriobacteriia					0.007 (0.003-0.031)	0.028 (0.003-0.052)	0.009 (0.002-0.04)	0.007 (0.003-0.019)	0.005 (0.002-0.016)	0.005 (0.002-0.023)	0.016 (0.001-0.03)	0.004 (0.001-0.035)	0.004 (0.001-0.019)	0.005 (0.001-0.012)	0.7584	0.7802	0.0001	0.0003	0.0464	0.174
			Coriobacteriales				0.007 (0.003-0.031)	0.028 (0.003-0.052)	0.009 (0.002-0.04)	0.007 (0.003-0.019)	0.005 (0.002-0.016)	0.005 (0.002-0.023)	0.016 (0.001-0.03)	0.004 (0.001-0.035)	0.004 (0.001-0.019)	0.005 (0.001-0.012)	0.7584	0.826094	0.0001	0.00036	0.0464	0.2088
				Coriobacteriaceae			0.007 (0.003-0.031)	0.028 (0.003-0.052)	0.009 (0.002-0.04)	0.007 (0.003-0.019)	0.005 (0.002-0.016)	0.005 (0.002-0.023)	0.016 (0.001-0.03)	0.004 (0.001-0.035)	0.004 (0.001-0.019)	0.005 (0.001-0.012)	0.7584	0.853344	0.0001	0.0007	0.0464	0.2895
					Adlercreutzia		0.001 (0-0.001)	0.001 (0-0.001)	0 (0-0.001)	0 (0-0.001)	0.001 (0-0.002)	0.001 (0-0.002)	0.001 (0-0.006)	0 (0-0.001)	0 (0-0.001)	0.001 (0-0.002)	0.0382	0.167153	0.007	0.0246667	0.2063	0.4126
						Unclassed	0.001 (0-0.001)	0.001 (0-0.001)	0 (0-0.001)	0 (0-0.001)	0.001 (0-0.002)	0.001 (0-0.002)	0.001 (0-0.006)	0 (0-0.001)	0 (0-0.001)	0.001 (0-0.002)	0.0382	0.162743	0.007	0.0283182	0.2063	0.410157
					Collinsella		0.004 (0.001-0.029)	0.025 (0.001-0.048)	0.008 (0.002-0.039)	0.004 (0.002-0.018)	0.004 (0.001-0.015)	0.001 (0-0.019)	0.007 (0.001-0.026)	0.003 (0.001-0.035)	0.003 (0.001-0.018)	0.004 (0.001-0.012)	0.1809	0.363574	0.0005	0.004625	0.0349	0.252273
						Stercoris	0.004 (0.001-0.028)	0.023 (0.001-0.047)	0.008 (0.002-0.039)	0.004 (0.002-0.017)	0.004 (0.001-0.014)	0.001 (0-0.019)	0.007 (0.001-0.026)	0.003 (0.001-0.033)	0.003 (0.001-0.018)	0.003 (0.001-0.012)	0.1939	0.401916	0.0006	0.00534	0.0354	0.238393
						Unclassed	0 (0-0.002)	0.001 (0-0.002)	0 (0-0.002)	0 (0-0.001)	0 (0-0)	0 (0-0.001)	0 (0-0.003)	0 (0-0.001)	0 (0-0.001)	0 (0-0)	0.7432	0.781629	0.4923	0.521604	0.4921	0.643896
					Slackia		0 (0-0.001)	0.001 (0-0.004)	0 (0-0.001)	0 (0-0.001)	0 (0-0.001)	0 (0-0.001)	0 (0-0.001)	0 (0-0)	0 (0-0.001)	0 (0-0.001)	0.0005	0.037	0.0012	0.00888	0.0139	0.2294
						Unclassed	0 (0-0.001)	0.001 (0-0.004)	0 (0-0.001)	0 (0-0.001)	0 (0-0.001)	0 (0-0.001)	0 (0-0.001)	0 (0-0)	0 (0-0.001)	0 (0-0.001)	0.0005	0.0445	0.0012	0.00821538	0.0139	0.154637
					Unclassed		0.001 (0.001-0.008)	0 (0-0.001)	0 (0-0.002)	0.001 (0-0.004)	0 (0-0)	0.002 (0-0.004)	0.002 (0-0.02)	0 (0-0.002)	0 (0-0.005)	0 (0-0.005)	0.0041	0.0616667	0.0407	0.0654739	0.1016	0.374317
						Unclassed	0.001 (0.001-0.008)	0 (0-0.001)	0 (0-0.002)	0.001 (0-0.004)	0 (0-0)	0.002 (0-0.004)	0.002 (0-0.02)	0 (0-0.002)	0 (0-0.005)	0 (0-0.005)	0.0041	0.0741667	0.0407	0.0683453	0.1016	0.385879
	Bacteroidetes						0.216 (0.102-0.368)	0.17 (0.105-0.224)	0.222 (0.061-0.373)	0.196 (0.01-0.278)	0.152 (0.076-0.326)	0.239 (0.006-0.436)	0.035 (0.004-0.188)	0.237 (0.086-0.396)	0.228 (0.049-0.333)	0.094 (0.028-0.276)	0.0148	0.064125	0.0001	0.000225	0.2049	0.36882
		Bacteroidia					0.185 (0.01-0.24)	0.149 (0.028-0.26)	0.276 (0.112-0.373)	0.224 (0.136-0.326)	0.144 (0.061-0.247)	0.239 (0.006-0.436)	0.035 (0.004-0.188)	0.237 (0.086-0.396)	0.228 (0.049-0.333)	0.094 (0.028-0.276)	0.0148	0.0555	0.0001	0.0003	0.2049	0.287375
			Bacteroidales				0.185 (0.01-0.24)	0.149 (0.028-0.26)	0.276 (0.112-0.373)	0.224 (0.136-0.326)	0.144 (0.061-0.247)	0.239 (0.006-0.436)	0.035 (0.004-0.188)	0.237 (0.086-0.396)	0.228 (0.049-0.333)	0.094 (0.028-0.276)	0.0148	0.0666	0.0001	0.00036	0.2049	0.295586
				Bacteroidaceae			0.048 (0.007-0.119)	0.115 (0.023-0.234)	0.184 (0.059-0.316)	0.128 (0.099-0.282)	0.118 (0.044-0.207)	0.052 (0.004-0.101)	0.016 (0.002-0.15)	0.126 (0.022-0.354)	0.112 (0.045-0.244)	0.05 (0.011-0.223)	0.1837	0.384382	0.0001	0.0007	0.0113	0.62225
					Bacteroides		0.048 (0.007-0.119)	0.115 (0.023-0.234)	0.184 (0.059-0.316)	0.128 (0.099-0.282)	0.118 (0.044-0.207)	0.052 (0.004-0.101)	0.016 (0.002-0.15)	0.126 (0.022-0.354)	0.112 (0.045-0.244)	0.05 (0.011-0.223)	0.1837	0.363574	0.0001	0.00105714	0.0113	0.2294
						Coprophilus	0 (0-0)	0 (0-0.001)	0 (0-0.001)	0 (0-0.001)	0 (0-0.002)	0 (0-0)	0 (0-0)	0 (0-0.002)	0 (0-0)	0 (0-0.003)	0.0881	0.245028	0.1616	0.205463	0.1618	0.410157
						Plebeius	0.003 (0-0.003)	0.004 (0.002-0.026)	0.007 (0.002-0.015)	0.005 (0.001-0.014)	0.003 (0.001-0.021)	0.002 (0-0.016)	0 (0-0.005)	0.008 (0-0.03)	0.005 (0-0.008)	0.001 (0-0.007)	0.032	0.162542	0.0106	0.03293	0.2087	0.410157
						Unclassed	0.045 (0.007-0.117)	0.11 (0.021-0.222)	0.173 (0.054-0.306)	0.121 (0.096-0.268)	0.113 (0.043-0.193)	0.041 (0.004-0.096)	0.015 (0.002-0.145)	0.116 (0.019-0.324)	0.106 (0.045-0.238)	0.048 (0.011-0.217)	0.2334	0.431039	0.0001	0.00127143	0.0117	0.1513
						Unclassed	0 (0-0)	0 (0-0.002)	0.001 (0-0.009)	0 (0-0.001)	0 (0-0.004)	0 (0-0.002)	0 (0-0.003)	0.001 (0-0.005)	0 (0-0.003)	0 (0-0.001)	0.3322	0.518698	0.0147	0.0360684	0.2166	0.410157
				Odoribacteraceae			0 (0-0)	0 (0-0)	0 (0-0)	0 (0-0)	0 (0-0)	0 (0-0)	0 (0-0)	0 (0-0)	0 (0-0)	0 (0-0)	0.8095	0.858561	0.1916	0.216323	0.8811	0.2149
					Odoribacter		0 (0-0)	0 (0-0)	0 (0-0)	0 (0-0)	0 (0-0)	0 (0-0)	0 (0-0)	0 (0-0)	0 (0-0)	0 (0-0)	0.8095	0.843704	0.1758	0.211377	0.8811	0.905575
						Unclassed	0 (0-0)	0 (0-0)	0 (0-0)	0 (0-0)	0 (0-0)	0 (0-0)	0 (0-0)	0 (0-0)	0 (0-0)	0 (0-0)	0.8095	0.828109	0.1916	0.236839	0.8811	0.922564
				Paraprevotellaceae			0.014 (0.002-0.027)	0.012 (0.004-0.031)	0.038 (0.009-0.086)	0.027 (0.012-0.06)	0.017 (0.01-0.027)	0.019 (0-0.055)	0.001 (0-0.034)	0.017 (0.001-0.099)	0.023 (0.003-0.085)	0.017 (0.005-0.074)	0.2297	0.446639	0.0016	0.0074375	0.6174	0.402325
					Paraprevotella		0 (0-0)	0 (0-0)	0 (0-0.001)	0 (0-0)	0 (0-0)	0 (0-0)	0 (0-0)	0 (0-0.001)	0 (0-0.001)	0 (0-0)	0.0844	0.258112	0.0088	0.026048	0.0432	0.2664
						Unclassed	0 (0-0)	0 (0-0)	0 (0-0.001)	0 (0-0)	0 (0-0)	0 (0-0)	0 (0-0)	0 (0-0.001)	0 (0-0.001)	0 (0-0)	0.0844	0.245028	0.0088	0.0301231	0.0432	0.25632
					Prevotella		0.011 (0.001-0.023)	0.01 (0.002-0.028)	0.031 (0.008-0.08)	0.024 (0.007-0.058)	0.014 (0.005-0.025)	0.018 (0-0.051)	0.001 (0-0.027)	0.012 (0-0.098)	0.017 (0-0.079)	0.013 (0-0.074)	0.2452	0.43519	0.004	0.0202267	0.4986	0.647305
						Unclassed	0.011 (0.001-0.023)	0.01 (0.002-0.028)	0.031 (0.008-0.08)	0.024 (0.007-0.058)	0.014 (0.005-0.025)	0.018 (0-0.051)	0.001 (0-0.027)	0.012 (0-0.098)	0.017 (0-0.079)	0.013 (0-0.074)	0.2452	0.431039	0.004	0.0214647	0.4986	0.643896
					Unclassed		0.001 (0-0.005)	0.002 (0-0.005)	0.002 (0.001-0.011)	0.004 (0.001-0.005)	0.002 (0.001-0.014)	0.001 (0-0.007)	0 (0-0.01)	0.001 (0-0.02)	0.006 (0-0.025)	0.003 (0-0.017)	0.7465	0.800594	0.0896	0.121898	0.4307	0.643945
						Unclassed	0.001 (0-0.005)	0.002 (0-0.005)	0.002 (0.001-0.011)	0.004 (0.001-0.005)	0.002 (0.001-0.014)	0.001 (0-0.007)	0 (0-0.01)	0.001 (0-0.02)	0.006 (0-0.025)	0.003 (0-0.017)	0.7465	0.781629	0.0896	0.125991	0.4307	0.643896
				Porphyromonadaceae			0.002 (0-0.007)	0.003 (0-0.007)	0.005 (0-0.02)	0.004 (0.001-0.01)	0.002 (0-0.017)	0.002 (0-0.008)	0.001 (0-0.007)	0.003 (0-0.012)	0.001 (0-0.011)	0.001 (0-0.005)	0.2996	0.476636	0.0069	0.020125	0.0579	0.745138
					Parabacteroides		0.002 (0-0.007)	0.003 (0-0.007)	0.005 (0-0.02)	0.004 (0.001-0.01)	0.002 (0-0.017)	0.002 (0-0.008)	0.001 (0-0.007)	0.003 (0-0.012)	0.001 (0-0.011)	0.001 (0-0.005)	0.3005	0.47486	0.0069	0.0246667	0.0576	0.290573
						Unclassed	0.002 (0-0.007)	0.003 (0-0.007)	0.005 (0-0.02)	0.004 (0.001-0.01)	0.002 (0-0.017)	0.002 (0-0.008)	0.001 (0-0.007)	0.003 (0-0.012)	0.001 (0-0.011)	0.001 (0-0.005)	0.3005	0.488044	0.0069	0.0283182	0.0576	0.308359
				Prevotellacaea			0.002 (0-0.048)	0.002 (0-0.01)	0.003 (0-0.015)	0.002 (0-0.011)	0 (0-0.003)	0.006 (0-0.056)	0 (0-0.001)	0.001 (0-0.01)	0 (0-0.034)	0 (0-0.003)	0.5685	0.736944	0.0185	0.032375	0.8522	0.809703
					Prevotella		0.002 (0-0.048)	0.002 (0-0.01)	0.003 (0-0.015)	0.002 (0-0.011)	0 (0-0.003)	0.006 (0-0.056)	0 (0-0.001)	0.001 (0-0.01)	0 (0-0.034)	0 (0-0.003)	0.5685	0.738053	0.0185	0.0391143	0.8522	0.888208
						Copri	0.002 (0-0.048)	0.002 (0-0.01)	0.003 (0-0.015)	0.002 (0-0.011)	0 (0-0.003)	0.006 (0-0.054)	0 (0-0.001)	0.001 (0-0.009)	0 (0-0.032)	0 (0-0.003)	0.5786	0.720653	0.0187	0.0426744	0.8135	0.872307
				Rikenellaceae			0 (0-0)	0 (0-0)	0 (0-0)	0 (0-0)	0 (0-0)	0 (0-0)	0 (0-0)	0 (0-0.001)	0 (0-0)	0 (0-0)	0.0126	0.0889	0.0221	0.0368333	0.4978	0.903848
					Unclassed		0 (0-0)	0 (0-0)	0 (0-0)	0 (0-0)	0 (0-0)	0 (0-0)	0 (0-0)	0 (0-0.001)	0 (0-0)	0 (0-0)	0.0126	0.09398	0.0221	0.0430368	0.4978	0.647305
						Unclassed	0 (0-0)	0 (0-0)	0 (0-0)	0 (0-0)	0 (0-0)	0 (0-0)	0 (0-0)	0 (0-0.001)	0 (0-0)	0 (0-0)	0.0126	0.0941917	0.0221	0.046831	0.4978	0.643896
				S24_7			0.108 (0.001-0.153)	0.006 (0.001-0.059)	0.007 (0.002-0.083)	0.019 (0.001-0.085)	0.003 (0-0.023)	0.156 (0.001-0.28)	0.003 (0.001-0.055)	0.033 (0.001-0.17)	0.002 (0-0.153)	0.001 (0-0.041)	0.1289	0.347038	0.0001	0.0007	0.1193	0.907015
					Unclassed		0.108 (0.001-0.153)	0.006 (0.001-0.059)	0.007 (0.002-0.083)	0.019 (0.001-0.085)	0.003 (0-0.023)	0.156 (0.001-0.28)	0.003 (0.001-0.055)	0.033 (0.001-0.17)	0.002 (0-0.153)	0.001 (0-0.041)	0.1289	0.298081	0.0001	0.00105714	0.1193	0.374317
						Unclassed	0.108 (0.001-0.153)	0.006 (0.001-0.059)	0.007 (0.002-0.083)	0.019 (0.001-0.085)	0.003 (0-0.023)	0.156 (0.001-0.28)	0.003 (0.001-0.055)	0.033 (0.001-0.17)	0.002 (0-0.153)	0.001 (0-0.041)	0.1289	0.310057	0.0001	0.00127143	0.1193	0.385879
				Unclassed			0 (0-0.001)	0.001 (0-0.002)	0.001 (0-0.002)	0.001 (0-0.001)	0 (0-0.002)	0.001 (0-0.002)	0 (0-0)	0.001 (0-0.004)	0 (0-0.003)	0 (0-0.004)	0.1672	0.384382	0.0146	0.0283684	0.7254	0.390639
					Unclassed		0 (0-0.001)	0.001 (0-0.002)	0.001 (0-0.002)	0.001 (0-0.001)	0 (0-0.002)	0.001 (0-0.002)	0 (0-0)	0.001 (0-0.004)	0 (0-0.003)	0 (0-0.004)	0.1672	0.363574	0.0146	0.0335176	0.7254	0.779467
						Unclassed	0 (0-0.001)	0.001 (0-0.002)	0.001 (0-0.002)	0.001 (0-0.001)	0 (0-0.002)	0.001 (0-0.002)	0 (0-0)	0.001 (0-0.004)	0 (0-0.003)	0 (0-0.004)	0.1672	0.381559	0.0146	0.0360684	0.7254	0.798583
	Deferribacteres						0 (0-0.001)	0 (0-0)	0 (0-0)	0 (0-0)	0 (0-0.007)	0 (0-0)	0 (0-0.003)	0 (0-0.003)	0 (0-0)	0 (0-0)	0.467	0.467	0.1333	0.171386	0.2622	0.3933
		Deferribacteres					0 (0-0)	0 (0-0.001)	0 (0-0.007)	0 (0-0.001)	0 (0-0.001)	0 (0-0)	0 (0-0.003)	0 (0-0.003)	0 (0-0)	0 (0-0)	0.467	0.685364	0.1333	0.153808	0.2622	0.302538
			Deferribacterales				0 (0-0)	0 (0-0.001)	0 (0-0.007)	0 (0-0.001)	0 (0-0.001)	0 (0-0)	0 (0-0.003)	0 (0-0.003)	0 (0-0)	0 (0-0)	0.467	0.7005	0.1333	0.169941	0.2622	0.31464
				Deferribacteraceae			0 (0-0)	0 (0-0.001)	0 (0-0.007)	0 (0-0.001)	0 (0-0.001)	0 (0-0)	0 (0-0.003)	0 (0-0.003)	0 (0-0)	0 (0-0)	0.467	0.628654	0.1333	0.172796	0.2622	0.390639
					Mucispririllum		0 (0-0)	0 (0-0.001)	0 (0-0.007)	0 (0-0.001)	0 (0-0.001)	0 (0-0)	0 (0-0.003)	0 (0-0.003)	0 (0-0)	0 (0-0)	0.467	0.652038	0.1333	0.173056	0.2622	0.4366
						Schaedleri	0 (0-0)	0 (0-0.001)	0 (0-0.007)	0 (0-0.001)	0 (0-0.001)	0 (0-0)	0 (0-0.003)	0 (0-0.003)	0 (0-0)	0 (0-0)	0.467	0.639431	0.1333	0.17707	0.2622	0.429627
	Firmicutes						0.468 (0.189-0.569)	0.527 (0.333-0.578)	0.432 (0.207-0.654)	0.409 (0.236-0.882)	0.561 (0.255-0.667)	0.496 (0.262-0.932)	0.811 (0.531-0.972)	0.454 (0.234-0.635)	0.411 (0.277-0.618)	0.52 (0.301-0.701)	0.0254	0.064125	0.0001	0.000225	0.0594	0.2673
		Bacilli					0.018 (0.003-0.152)	0.007 (0.003-0.153)	0.007 (0.002-0.204)	0.009 (0.001-0.221)	0.009 (0.001-0.028)	0.05 (0.01-0.216)	0.124 (0.022-0.37)	0.034 (0.003-0.18)	0.027 (0.003-0.16)	0.021 (0.002-0.231)	0.0324	0.081	0.0639	0.0871364	0.0074	0.111
			Lactobacillales				0.005 (0.002-0.142)	0.003 (0.002-0.152)	0.002 (0.001-0.203)	0.005 (0.001-0.221)	0.002 (0.001-0.027)	0.027 (0.002-0.214)	0.104 (0.007-0.368)	0.034 (0.002-0.171)	0.026 (0.001-0.159)	0.011 (0.002-0.225)	0.1209	0.2418	0.1599	0.169941	0.0157	0.1692
				Lactobacillaceae			0.005 (0.002-0.142)	0.002 (0.002-0.152)	0.002 (0.001-0.203)	0.005 (0.001-0.221)	0.002 (0.001-0.027)	0.027 (0.002-0.214)	0.104 (0.007-0.368)	0.034 (0.002-0.171)	0.024 (0.001-0.159)	0.006 (0.002-0.225)	0.1152	0.336	0.1479	0.178741	0.0186	0.390639
					Lactobacillus		0.005 (0.002-0.142)	0.002 (0.002-0.152)	0.002 (0.001-0.203)	0.005 (0.001-0.221)	0.002 (0.001-0.027)	0.027 (0.002-0.214)	0.104 (0.007-0.368)	0.034 (0.002-0.171)	0.024 (0.001-0.159)	0.006 (0.002-0.225)	0.1152	0.28416	0.1479	0.185753	0.0186	0.2294
						Reuteri	0.001 (0-0.012)	0.001 (0-0.021)	0.001 (0-0.01)	0.001 (0-0.016)	0.001 (0-0.004)	0.003 (0.001-0.008)	0.035 (0.001-0.115)	0.006 (0-0.039)	0.005 (0-0.035)	0.002 (0-0.044)	0.0084	0.07476	0.0255	0.0516957	0.0068	0.1513
						Unclassed	0.004 (0.002-0.125)	0.002 (0.001-0.126)	0.002 (0.001-0.19)	0.004 (0.001-0.202)	0.002 (0.001-0.02)	0.02 (0.001-0.203)	0.04 (0.002-0.282)	0.027 (0.001-0.123)	0.014 (0.001-0.125)	0.002 (0.001-0.174)	0.4292	0.62621	0.3795	0.422194	0.0855	0.362357
						Unclassed	0 (0-0.006)	0 (0-0.005)	0 (0-0.003)	0 (0-0.004)	0 (0-0.006)	0.001 (0-0.006)	0.011 (0-0.099)	0.002 (0-0.012)	0.002 (0-0.01)	0.002 (0-0.044)	0.0453	0.183259	0.1003	0.135253	0.0077	0.1513
				Streptococcaceae			0 (0-0)	0 (0-0)	0 (0-0.001)	0 (0-0)	0 (0-0)	0 (0-0)	0 (0-0)	0 (0-0)	0 (0-0.023)	0 (0-0.046)	0.7382	0.853344	0.4845	0.529922	0.4968	0.390639
					Streptococcus		0 (0-0)	0 (0-0)	0 (0-0.001)	0 (0-0)	0 (0-0)	0 (0-0)	0 (0-0)	0 (0-0)	0 (0-0.023)	0 (0-0.046)	0.7382	0.800594	0.4845	0.519609	0.4968	0.647305
						Luteciae	0 (0-0)	0 (0-0)	0 (0-0.001)	0 (0-0)	0 (0-0)	0 (0-0)	0 (0-0)	0 (0-0)	0 (0-0.023)	0 (0-0.046)	0.7432	0.781629	0.04875	0.0788864	0.4992	0.643896
			Turicibacterales				0.009 (0.001-0.02)	0.003 (0.001-0.007)	0.002 (0-0.008)	0.001 (0-0.007)	0.001 (0-0.019)	0.009 (0.002-0.139)	0.004 (0.001-0.137)	0.001 (0-0.013)	0.002 (0-0.021)	0.004 (0-0.024)	0.2698	0.48564	0.095	0.131538	0.1981	0.295586
				Turicibacteraceae			0.009 (0.001-0.02)	0.003 (0.001-0.007)	0.002 (0-0.008)	0.001 (0-0.007)	0.001 (0-0.019)	0.009 (0.002-0.139)	0.004 (0.001-0.137)	0.001 (0-0.013)	0.002 (0-0.021)	0.004 (0-0.024)	0.2698	0.476636	0.095	0.133	0.1981	0.390639
					Turicibacter		0.009 (0.001-0.02)	0.003 (0.001-0.007)	0.002 (0-0.008)	0.001 (0-0.007)	0.001 (0-0.019)	0.009 (0.002-0.139)	0.004 (0.001-0.137)	0.001 (0-0.013)	0.002 (0-0.021)	0.004 (0-0.024)	0.2698	0.464307	0.095	0.125536	0.1981	0.407206
						Unclassed	0.009 (0.001-0.02)	0.003 (0.001-0.007)	0.002 (0-0.008)	0.001 (0-0.007)	0.001 (0-0.019)	0.009 (0.002-0.139)	0.004 (0.001-0.137)	0.001 (0-0.013)	0.002 (0-0.021)	0.004 (0-0.024)	0.2698	0.461773	0.095	0.130077	0.1981	0.410157
		Clostridia					0.124 (0.074-0.65)	0.441 (0.06-0.798)	0.221 (0.115-0.597)	0.231 (0.07-0.528)	0.223 (0.145-0.604)	0.074 (0.033-0.566)	0.313 (0.125-0.687)	0.202 (0.065-0.394)	0.26 (0.039-0.491)	0.311 (0.118-0.588)	0.6519	0.7802	0.0001	0.0003	0.4775	0.4775
			Clostridiales				0.124 (0.074-0.65)	0.441 (0.06-0.798)	0.221 (0.115-0.597)	0.231 (0.07-0.528)	0.223 (0.145-0.604)	0.074 (0.033-0.566)	0.313 (0.125-0.687)	0.202 (0.065-0.394)	0.26 (0.039-0.491)	0.311 (0.118-0.588)	0.6519	0.826094	0.0001	0.00036	0.4775	0.505588
				Clostridiaceae			0.041 (0.019-0.432)	0.131 (0.011-0.469)	0.079 (0.036-0.308)	0.061 (0.015-0.232)	0.082 (0.056-0.271)	0.019 (0.007-0.337)	0.161 (0.033-0.438)	0.044 (0.009-0.212)	0.07 (0.01-0.232)	0.146 (0.039-0.347)	0.2905	0.476636	0.0017	0.0074375	0.7403	0.62225
					Clostridium		0.036 (0.015-0.43)	0.126 (0.009-0.44)	0.068 (0.034-0.289)	0.053 (0.013-0.213)	0.072 (0.042-0.243)	0.017 (0.007-0.325)	0.131 (0.022-0.374)	0.033 (0.008-0.181)	0.066 (0.008-0.222)	0.115 (0.029-0.32)	0.2804	0.471582	0.0052	0.0226353	0.6347	0.736076
						Butyricum	0 (0-0)	0 (0-0.002)	0 (0-0)	0 (0-0)	0 (0-0.002)	0 (0-0.006)	0 (0-0.002)	0 (0-0.001)	0 (0-0)	0 (0-0.001)	0.316	0.502214	0.426	0.468074	0.9052	0.926009
						Hiranonis	0.031 (0.012-0.428)	0.114 (0.008-0.43)	0.056 (0.022-0.282)	0.042 (0.01-0.206)	0.065 (0.02-0.176)	0.011 (0.005-0.323)	0.077 (0.017-0.337)	0.022 (0.005-0.167)	0.055 (0.005-0.203)	0.075 (0.019-0.299)	0.1865	0.401916	0.0264	0.0516957	0.4539	0.643896
						Unclassed	0.004 (0.001-0.006)	0.008 (0.001-0.016)	0.008 (0.001-0.043)	0.007 (0.003-0.023)	0.012 (0.001-0.079)	0.004 (0.001-0.025)	0.026 (0.005-0.196)	0.006 (0.002-0.033)	0.01 (0.002-0.041)	0.013 (0.003-0.075)	0.0283	0.158531	0.0445	0.0733426	0.1707	0.410157
					SMB53		0.003 (0.001-0.005)	0.005 (0.002-0.028)	0.006 (0-0.019)	0.007 (0.002-0.018)	0.017 (0.001-0.031)	0.003 (0.001-0.023)	0.021 (0.004-0.063)	0.005 (0.001-0.028)	0.005 (0.002-0.015)	0.01 (0.002-0.053)	0.0041	0.0616667	0.0014	0.00941818	0.2127	0.414205
						Unclassed	0.003 (0.001-0.005)	0.005 (0.002-0.028)	0.006 (0-0.019)	0.007 (0.002-0.018)	0.017 (0.001-0.031)	0.003 (0.001-0.023)	0.021 (0.004-0.063)	0.005 (0.001-0.028)	0.005 (0.002-0.015)	0.01 (0.002-0.053)	0.0041	0.0741667	0.0014	0.0089	0.2127	0.410157
					Unclassed		0 (0-0)	0 (0-0.001)	0 (0-0.001)	0 (0-0.001)	0 (0-0.005)	0 (0-0)	0.001 (0-0.004)	0 (0-0.001)	0 (0-0.002)	0.001 (0-0.005)	0.1837	0.363574	0.0084	0.0259	0.3915	0.603563
						Unclassed	0 (0-0)	0 (0-0.001)	0 (0-0.001)	0 (0-0.001)	0 (0-0.005)	0 (0-0)	0.001 (0-0.004)	0 (0-0.001)	0 (0-0.002)	0.001 (0-0.005)	0.1837	0.401916	0.0084	0.029904	0.3915	0.60075
				Eubacteriaceae			0 (0-0)	0 (0-0.001)	0 (0-0.001)	0 (0-0.001)	0 (0-0.001)	0 (0-0.002)	0 (0-0.001)	0 (0-0.001)	0 (0-0.002)	0 (0-0.001)	0.4318	0.628654	0.1276	0.171769	0.9752	0.765917
					Anaerofustis		0 (0-0)	0 (0-0.001)	0 (0-0.001)	0 (0-0)	0 (0-0)	0 (0-0)	0 (0-0.001)	0 (0-0)	0 (0-0)	0 (0-0.001)	0.6918	0.787588	0.0153	0.0335176	0.1959	0.407206
						Unclassed	0 (0-0)	0 (0-0.001)	0 (0-0.001)	0 (0-0)	0 (0-0)	0 (0-0)	0 (0-0.001)	0 (0-0)	0 (0-0)	0 (0-0.001)	0.6918	0.77937	0.0153	0.0360684	0.1959	0.410157
					Pseudoramibacter / Eubacterium		0 (0-0)	0 (0-0.001)	0 (0-0.001)	0 (0-0.001)	0 (0-0)	0 (0-0.002)	0 (0-0.001)	0 (0-0.001)	0 (0-0.002)	0 (0-0.001)	0.583	0.743828	0.5712	0.587067	0.6779	0.748725
						Unclassed	0 (0-0)	0 (0-0.001)	0 (0-0.001)	0 (0-0.001)	0 (0-0)	0 (0-0.002)	0 (0-0.001)	0 (0-0.001)	0 (0-0.002)	0 (0-0.001)	0.583	0.720653	0.5712	0.584331	0.6779	0.773501
				f_Unclassed			0 (0-0)	0 (0-0)	0 (0-0)	0 (0-0)	0 (0-0)	0 (0-0)	0 (0-0)	0 (0-0)	0 (0-0)	0 (0-0)	0.2954	0.476636	0.8885	0.8885	0.6565	0.62225
				Lachnospiraceae			0.047 (0.024-0.202)	0.147 (0.025-0.274)	0.064 (0.033-0.221)	0.087 (0.027-0.2)	0.087 (0.044-0.177)	0.028 (0.009-0.156)	0.074 (0.033-0.232)	0.065 (0.013-0.186)	0.084 (0.012-0.231)	0.08 (0.034-0.192)	0.4119	0.626804	0.0054	0.0189	0.2976	0.809703
					Blautia		0.023 (0.01-0.098)	0.059 (0.005-0.177)	0.028 (0.011-0.123)	0.036 (0.008-0.116)	0.038 (0.021-0.1)	0.009 (0.003-0.115)	0.043 (0.016-0.157)	0.032 (0.005-0.086)	0.037 (0.005-0.119)	0.047 (0.019-0.119)	0.6757	0.787588	0.0298	0.0525048	0.5164	0.647688
						Producta	0.007 (0.003-0.043)	0.022 (0.001-0.059)	0.012 (0.004-0.038)	0.014 (0.003-0.045)	0.015 (0.006-0.036)	0.003 (0.001-0.074)	0.011 (0.004-0.039)	0.013 (0.001-0.046)	0.018 (0.002-0.064)	0.015 (0.005-0.055)	0.1967	0.401916	0.2522	0.295339	0.8614	0.912674
						Unclassed	0.007 (0.003-0.03)	0.015 (0.003-0.069)	0.007 (0.003-0.028)	0.013 (0.002-0.03)	0.012 (0.002-0.026)	0.003 (0.001-0.031)	0.013 (0.001-0.042)	0.006 (0.002-0.038)	0.008 (0.002-0.018)	0.009 (0.003-0.021)	0.5727	0.720653	0.0358	0.0624745	0.2024	0.410157
						Unclassed	0.007 (0.003-0.035)	0.02 (0.001-0.098)	0.009 (0.004-0.057)	0.008 (0.003-0.041)	0.013 (0.004-0.038)	0.003 (0.001-0.051)	0.014 (0.005-0.084)	0.008 (0.002-0.016)	0.01 (0.001-0.038)	0.017 (0.005-0.048)	0.6586	0.76095	0.0269	0.0516957	0.5432	0.680913
					Clostridium		0 (0-0.001)	0 (0-0)	0 (0-0.001)	0 (0-0.003)	0 (0-0.003)	0 (0-0.002)	0 (0-0)	0 (0-0.001)	0 (0-0)	0 (0-0.001)	0.1024	0.270629	0.271	0.308523	0.0525	0.290573
						Unclassed	0 (0-0.001)	0 (0-0)	0 (0-0.001)	0 (0-0.003)	0 (0-0.003)	0 (0-0.002)	0 (0-0)	0 (0-0.001)	0 (0-0)	0 (0-0.001)	0.2323	0.431039	0.0755	0.111992	0.0285	0.238393
					Coprococcus		0 (0-0.001)	0 (0-0)	0 (0-0)	0 (0-0)	0 (0-0)	0 (0-0.006)	0 (0-0.002)	0 (0-0.001)	0 (0-0.007)	0 (0-0)	0.5227	0.703269	0.2111	0.244084	0.0967	0.374317
						Unclassed	0 (0-0.001)	0 (0-0)	0 (0-0)	0 (0-0)	0 (0-0)	0 (0-0.006)	0 (0-0.002)	0 (0-0.001)	0 (0-0.007)	0 (0-0)	0.5227	0.684122	0.2111	0.253891	0.0967	0.385879
					Dorea		0.005 (0.003-0.03)	0.015 (0.001-0.037)	0.008 (0.002-0.032)	0.007 (0.002-0.034)	0.01 (0.002-0.024)	0.002 (0.001-0.019)	0.006 (0.002-0.073)	0.005 (0.001-0.037)	0.011 (0.001-0.053)	0.008 (0.001-0.053)	0.6051	0.758939	0.0288	0.0519805	0.9673	0.980551
						Unclassed	0.005 (0.003-0.03)	0.015 (0.001-0.037)	0.008 (0.002-0.032)	0.007 (0.002-0.034)	0.01 (0.002-0.024)	0.002 (0.001-0.019)	0.006 (0.002-0.073)	0.005 (0.001-0.037)	0.011 (0.001-0.053)	0.008 (0.001-0.053)	0.6017	0.733579	0.0282	0.0522875	0.9655	0.9759
					Epulopiscium		0 (0-0.001)	0.002 (0-0.008)	0.001 (0-0.005)	0 (0-0.002)	0.001 (0-0.006)	0 (0-0.002)	0.003 (0-0.015)	0.001 (0-0.005)	0 (0-0.004)	0 (0-0.002)	0.1113	0.284007	0.0136	0.0335176	0.6136	0.732361
						Unclassed	0 (0-0.001)	0.002 (0-0.008)	0.001 (0-0.005)	0 (0-0.002)	0.001 (0-0.006)	0 (0-0.002)	0.003 (0-0.015)	0.001 (0-0.005)	0 (0-0.004)	0 (0-0.002)	0.1113	0.28302	0.0136	0.0360684	0.6136	0.728139
					Lachnospira		0 (0-0.003)	0 (0-0)	0 (0-0)	0 (0-0)	0 (0-0)	0 (0-0.006)	0 (0-0.001)	0 (0-0)	0 (0-0.002)	0 (0-0)	0.7082	0.791469	0.0273	0.050505	0.2607	0.4366
						Unclassed	0 (0-0.003)	0 (0-0)	0 (0-0)	0 (0-0)	0 (0-0)	0 (0-0.006)	0 (0-0.001)	0 (0-0)	0 (0-0.002)	0 (0-0)	0.7082	0.781629	0.0273	0.0516957	0.2607	0.429627
					Roseburia		0 (0-0)	0 (0-0.001)	0 (0-0.003)	0 (0-0.003)	0 (0-0)	0 (0-0)	0 (0-0.003)	0 (0-0.001)	0 (0-0.001)	0 (0-0.001)	0.1279	0.298081	0.015	0.0335176	0.0375	0.252273
						Unclassed	0 (0-0)	0 (0-0.001)	0 (0-0.003)	0 (0-0.003)	0 (0-0)	0 (0-0)	0 (0-0.003)	0 (0-0.001)	0 (0-0.001)	0 (0-0.001)	0.1279	0.310057	0.015	0.0360684	0.0375	0.238393
					Ruminococcus		0.015 (0.005-0.089)	0.051 (0.009-0.079)	0.021 (0.01-0.054)	0.029 (0.012-0.036)	0.023 (0.011-0.055)	0.008 (0.003-0.027)	0.017 (0.004-0.057)	0.017 (0.003-0.083)	0.018 (0.004-0.098)	0.015 (0.008-0.072)	0.0407	0.167322	0.0782	0.111285	0.0179	0.2294
						Gnavus	0.004 (0.001-0.038)	0.008 (0.001-0.021)	0.006 (0.001-0.016)	0.007 (0.004-0.024)	0.007 (0.002-0.014)	0.001 (0-0.009)	0.001 (0-0.021)	0.003 (0-0.029)	0.005 (0.001-0.076)	0.004 (0.001-0.07)	0.2162	0.427596	0.303	0.345731	0.7206	0.798583
						Torques	0.008 (0.004-0.032)	0.036 (0.007-0.06)	0.014 (0.006-0.035)	0.011 (0.006-0.03)	0.011 (0.007-0.042)	0.006 (0.002-0.015)	0.011 (0.003-0.047)	0.011 (0.002-0.055)	0.012 (0.004-0.019)	0.008 (0.002-0.015)	0.008	0.07476	0.0006	0.00534	0.0001	0.0089
						Unclassed	0 (0-0.001)	0.002 (0.001-0.005)	0.001 (0-0.004)	0.001 (0-0.003)	0.001 (0-0.004)	0 (0-0)	0.001 (0-0.004)	0 (0-0.002)	0.001 (0-0.003)	0 (0-0.004)	0.3496	0.527363	0.0007	0.00566364	0.0094	0.1513
						Unclassed	0.001 (0-0.019)	0 (0-0.003)	0 (0-0.001)	0 (0-0.001)	0 (0-0.007)	0.001 (0-0.007)	0 (0-0.011)	0 (0-0.012)	0 (0-0.002)	0 (0-0.003)	0.0521	0.185476	0.0831	0.119432	0.901	0.926009
					Unclassed		0.001 (0.001-0.003)	0.005 (0.001-0.008)	0.003 (0.001-0.006)	0.004 (0.002-0.007)	0.002 (0.001-0.01)	0.001 (0-0.005)	0.003 (0-0.008)	0.003 (0.001-0.007)	0.003 (0-0.007)	0.003 (0-0.012)	0.4476	0.649459	0.0001	0.00105714	0.2648	0.4366
						Unclassed	0.001 (0.001-0.003)	0.005 (0.001-0.008)	0.003 (0.001-0.006)	0.004 (0.002-0.007)	0.002 (0.001-0.01)	0.001 (0-0.005)	0.003 (0-0.008)	0.003 (0.001-0.007)	0.003 (0-0.007)	0.003 (0-0.012)	0.4476	0.639431	0.0001	0.00127143	0.2648	0.429627
					Unclassed		0.002 (0.001-0.004)	0.005 (0.001-0.009)	0.004 (0.002-0.006)	0.004 (0.003-0.007)	0.004 (0.002-0.01)	0.002 (0-0.007)	0.003 (0.001-0.011)	0.004 (0.001-0.011)	0.005 (0-0.009)	0.003 (0.001-0.008)	0.6405	0.774255	0.0381	0.0626533	0.183	0.407206
						Unclassed	0.002 (0.001-0.004)	0.005 (0.001-0.009)	0.004 (0.002-0.006)	0.004 (0.003-0.007)	0.004 (0.002-0.01)	0.002 (0-0.007)	0.003 (0.001-0.011)	0.004 (0.001-0.011)	0.005 (0-0.009)	0.003 (0.001-0.008)	0.6405	0.759662	0.0381	0.0652096	0.183	0.410157
				Mogibacteriaceae			0.003 (0.002-0.012)	0.004 (0-0.014)	0.002 (0-0.012)	0.002 (0.001-0.005)	0.003 (0-0.006)	0.003 (0-0.01)	0.005 (0-0.018)	0.001 (0-0.01)	0.001 (0-0.007)	0.003 (0-0.012)	0.8998	0.9243	0.0108	0.0251562	0.487	0.390639
					Unclassed		0.003 (0.002-0.012)	0.004 (0-0.014)	0.002 (0-0.012)	0.002 (0.001-0.005)	0.003 (0-0.006)	0.003 (0-0.01)	0.005 (0-0.018)	0.001 (0-0.01)	0.001 (0-0.007)	0.003 (0-0.012)	0.8998	0.912126	0.0108	0.0296	0.487	0.647305
						Unclassed	0.003 (0.002-0.012)	0.004 (0-0.014)	0.002 (0-0.012)	0.002 (0.001-0.005)	0.003 (0-0.006)	0.003 (0-0.01)	0.005 (0-0.018)	0.001 (0-0.01)	0.001 (0-0.007)	0.003 (0-0.012)	0.8998	0.910025	0.0108	0.03293	0.487	0.643896
				Peptococcaceae			0.004 (0.001-0.009)	0.005 (0.001-0.046)	0.004 (0.003-0.016)	0.006 (0.001-0.01)	0.006 (0.002-0.024)	0.002 (0.001-0.007)	0.008 (0-0.032)	0.002 (0-0.01)	0.003 (0-0.01)	0.007 (0-0.017)	0.9243	0.9243	0.0115	0.0251562	0.1483	0.9752
					Peptococcus		0.004 (0.001-0.009)	0.005 (0.001-0.046)	0.004 (0.003-0.016)	0.006 (0.001-0.01)	0.006 (0.002-0.024)	0.002 (0.001-0.007)	0.008 (0-0.032)	0.002 (0-0.01)	0.003 (0-0.01)	0.007 (0-0.017)	0.9243	0.9243	0.0115	0.0303929	0.1483	0.40478
						Unclassed	0.004 (0.001-0.009)	0.005 (0.001-0.046)	0.004 (0.003-0.016)	0.006 (0.001-0.01)	0.006 (0.002-0.024)	0.002 (0.001-0.007)	0.008 (0-0.032)	0.002 (0-0.01)	0.003 (0-0.01)	0.007 (0-0.017)	0.9243	0.9243	0.0115	0.0330161	0.1483	0.410157
				Peptostreptococcaceae			0.004 (0.003-0.01)	0.01 (0.001-0.044)	0.013 (0.001-0.029)	0.011 (0.005-0.023)	0.018 (0.001-0.051)	0.008 (0.002-0.017)	0.054 (0.009-0.102)	0.011 (0.004-0.035)	0.012 (0.002-0.021)	0.02 (0.007-0.082)	0.0003	0.0105	0.0002	0.00116667	0.0086	0.270667
					Clostridium		0 (0-0.001)	0 (0-0.002)	0 (0-0.003)	0 (0-0.001)	0 (0-0.001)	0 (0-0)	0 (0-0.037)	0 (0-0.004)	0 (0-0.001)	0 (0-0.004)	0.5496	0.726257	0.3505	0.387119	0.5128	0.647688
						Sordellii	0 (0-0.001)	0 (0-0.002)	0 (0-0.003)	0 (0-0.001)	0 (0-0.001)	0 (0-0)	0 (0-0.037)	0 (0-0.004)	0 (0-0.001)	0 (0-0.004)	0.5496	0.708904	0.3505	0.394867	0.5128	0.651989
					Peptostreptococcus		0.001 (0-0.007)	0 (0-0.001)	0 (0-0.005)	0.001 (0-0.005)	0 (0-0)	0.004 (0-0.008)	0.004 (0-0.026)	0 (0-0.012)	0 (0-0.006)	0 (0-0.007)	0.005	0.0616667	0.0563	0.0850245	0.0589	0.290573
						Unclassed	0.001 (0-0.007)	0 (0-0.001)	0 (0-0.005)	0.001 (0-0.005)	0 (0-0)	0.004 (0-0.008)	0.004 (0-0.026)	0 (0-0.012)	0 (0-0.006)	0 (0-0.007)	0.005	0.0741667	0.0563	0.0863914	0.0589	0.308359
					Unclassed		0 (0-0.001)	0.001 (0-0.014)	0.001 (0-0.005)	0.001 (0-0.003)	0.002 (0-0.016)	0 (0-0.004)	0.002 (0-0.047)	0 (0-0.003)	0.001 (0-0.007)	0.001 (0-0.008)	0.2311	0.43519	0.0832	0.116166	0.4423	0.643945
						Unclassed	0 (0-0.001)	0.001 (0-0.014)	0.001 (0-0.005)	0.001 (0-0.003)	0.002 (0-0.016)	0 (0-0.004)	0.002 (0-0.047)	0 (0-0.003)	0.001 (0-0.007)	0.001 (0-0.008)	0.2311	0.431039	0.0832	0.119432	0.4423	0.643896
					Unclassed		0.002 (0.001-0.004)	0.007 (0.001-0.041)	0.009 (0-0.027)	0.008 (0.002-0.022)	0.015 (0.001-0.045)	0.002 (0.001-0.011)	0.023 (0.008-0.095)	0.007 (0.003-0.034)	0.009 (0.001-0.017)	0.017 (0.006-0.078)	0.0704	0.226504	0.001	0.00822222	0.1375	0.391346
						Unclassed	0.002 (0.001-0.004)	0.007 (0.001-0.041)	0.009 (0-0.027)	0.008 (0.002-0.022)	0.015 (0.001-0.045)	0.002 (0.001-0.011)	0.023 (0.008-0.095)	0.007 (0.003-0.034)	0.009 (0.001-0.017)	0.017 (0.006-0.078)	0.0704	0.216055	0.001	0.00741667	0.1375	0.407917
				Ruminococcaceae			0.017 (0.001-0.03)	0.041 (0.01-0.263)	0.04 (0.019-0.054)	0.055 (0.017-0.072)	0.02 (0.014-0.064)	0.011 (0.002-0.09)	0.015 (0.002-0.087)	0.033 (0.006-0.105)	0.048 (0.004-0.109)	0.025 (0.002-0.068)	0.0261	0.124688	0.0095	0.02375	0.2009	0.437
					Anaerofilum		0 (0-0)	0 (0-0)	0 (0-0)	0 (0-0)	0 (0-0.001)	0 (0-0.001)	0 (0-0.001)	0 (0-0.001)	0 (0-0.001)	0 (0-0)	0.1013	0.270629	0.8789	0.8885	0.0701	0.305141
						Unclassed	0 (0-0)	0 (0-0)	0 (0-0)	0 (0-0)	0 (0-0.001)	0 (0-0.001)	0 (0-0.001)	0 (0-0.001)	0 (0-0.001)	0 (0-0)	0.1013	0.265168	0.8789	0.8885	0.0701	0.328363
					Butyricicoccus		0 (0-0.001)	0 (0-0.002)	0 (0-0.001)	0.001 (0-0.001)	0 (0-0.001)	0 (0-0.001)	0 (0-0.002)	0 (0-0.001)	0.001 (0-0.002)	0 (0-0.002)	0.7166	0.791469	0.0045	0.0208125	0.1818	0.407206
						Pullicaecorum	0 (0-0.001)	0 (0-0.002)	0 (0-0.001)	0.001 (0-0.001)	0 (0-0.001)	0 (0-0.001)	0 (0-0.002)	0 (0-0.001)	0.001 (0-0.002)	0 (0-0.002)	0.7166	0.781629	0.0045	0.02225	0.1818	0.410157
					Faecalibacterium		0.012 (0-0.025)	0.029 (0.004-0.244)	0.032 (0.01-0.042)	0.045 (0.012-0.056)	0.015 (0.008-0.055)	0.007 (0.001-0.077)	0.012 (0.001-0.068)	0.028 (0.004-0.094)	0.043 (0.002-0.102)	0.02 (0.001-0.056)	0.0519	0.19277	0.022	0.0430368	0.3139	0.494226
						Prausnitzii	0.012 (0-0.025)	0.029 (0.004-0.244)	0.032 (0.01-0.042)	0.045 (0.012-0.056)	0.015 (0.008-0.055)	0.007 (0.001-0.077)	0.012 (0.001-0.068)	0.028 (0.004-0.094)	0.043 (0.002-0.102)	0.02 (0.001-0.056)	0.0519	0.185476	0.022	0.046831	0.1105	0.385879
					Oscillospira		0 (0-0)	0 (0-0.001)	0 (0-0)	0 (0-0.001)	0 (0-0)	0 (0-0)	0 (0-0.001)	0 (0-0.001)	0 (0-0.001)	0 (0-0)	0.0164	0.110327	0.2061	0.242086	0.5925	0.71877
						Unclassed	0 (0-0)	0 (0-0.001)	0 (0-0)	0 (0-0.001)	0 (0-0)	0 (0-0)	0 (0-0.001)	0 (0-0.001)	0 (0-0.001)	0 (0-0)	0.0164	0.112277	0.2061	0.251273	0.5925	0.712601
					Ruminococcus		0.001 (0-0.001)	0.001 (0-0.005)	0.001 (0-0.002)	0.001 (0-0.002)	0.001 (0-0.001)	0.001 (0-0.003)	0 (0-0.005)	0 (0-0.002)	0 (0-0.002)	0 (0-0.007)	0.1437	0.322236	0.1771	0.211377	0.3048	0.49033
						Unclassed	0.001 (0-0.001)	0.001 (0-0.005)	0.001 (0-0.002)	0.001 (0-0.002)	0.001 (0-0.001)	0.001 (0-0.003)	0 (0-0.005)	0 (0-0.002)	0 (0-0.002)	0 (0-0.007)	0.1437	0.336561	0.1771	0.221999	0.3048	0.484414
					Unclassed		0.003 (0-0.004)	0.008 (0.002-0.013)	0.005 (0.002-0.008)	0.005 (0.002-0.009)	0.003 (0.001-0.009)	0.002 (0.001-0.009)	0.001 (0-0.005)	0.002 (0.001-0.019)	0.004 (0.001-0.006)	0.003 (0.001-0.007)	0.0072	0.071225	0.0346	0.0595442	0.0064	0.2294
						Unclassed	0.003 (0-0.004)	0.008 (0.002-0.013)	0.005 (0.002-0.008)	0.005 (0.002-0.009)	0.003 (0.001-0.009)	0.002 (0.001-0.009)	0.001 (0-0.005)	0.002 (0.001-0.019)	0.004 (0.001-0.006)	0.003 (0.001-0.007)	0.0072	0.07476	0.0346	0.0624745	0.0064	0.1513
					Unclassed		0.001 (0-0.001)	0.003 (0.001-0.008)	0.002 (0.001-0.006)	0.002 (0.001-0.006)	0.002 (0.001-0.004)	0.001 (0-0.001)	0.001 (0-0.007)	0.002 (0-0.004)	0.002 (0-0.006)	0.001 (0-0.005)	0.3628	0.547902	0.0001	0.00105714	0.037	0.252273
						Unclassed	0.001 (0-0.001)	0.003 (0.001-0.008)	0.002 (0.001-0.006)	0.002 (0.001-0.006)	0.002 (0.001-0.004)	0.001 (0-0.001)	0.001 (0-0.007)	0.002 (0-0.004)	0.002 (0-0.006)	0.001 (0-0.005)	0.3628	0.538153	0.0001	0.00127143	0.037	0.238393
				Unclassed			0 (0-0)	0 (0-0)	0 (0-0.001)	0 (0-0)	0 (0-0)	0 (0-0.001)	0 (0-0)	0 (0-0)	0 (0-0.002)	0 (0-0.001)	0.1867	0.384382	0.5142	0.545364	0.4734	0.473455
					Unclassed		0 (0-0)	0 (0-0)	0 (0-0.001)	0 (0-0)	0 (0-0)	0 (0-0.001)	0 (0-0)	0 (0-0)	0 (0-0.002)	0 (0-0.001)	0.2954	0.47486	0.8885	0.8885	0.6565	0.736076
						Unclassed	0 (0-0)	0 (0-0)	0 (0-0)	0 (0-0)	0 (0-0)	0 (0-0)	0 (0-0)	0 (0-0)	0 (0-0)	0 (0-0)	0.2954	0.488044	0.8885	0.8885	0.6565	0.758812
					Unclassed		0 (0-0)	0 (0-0)	0 (0-0)	0 (0-0)	0 (0-0)	0 (0-0)	0 (0-0)	0 (0-0)	0 (0-0)	0 (0-0)	0.1867	0.363574	0.5142	0.543583	0.4734	0.647305
						Unclassed	0 (0-0)	0 (0-0)	0 (0-0.001)	0 (0-0)	0 (0-0)	0 (0-0.001)	0 (0-0)	0 (0-0)	0 (0-0.002)	0 (0-0.001)	0.1987	0.401916	0.5142	0.538398	0.4734	0.643896
				Veillonellaceae			0.004 (0-0.007)	0.008 (0.002-0.03)	0.008 (0.003-0.019)	0.004 (0.003-0.008)	0.009 (0.002-0.013)	0.003 (0-0.022)	0 (0-0.011)	0.006 (0.001-0.04)	0.005 (0-0.012)	0.005 (0-0.014)	0.0271	0.124688	0.0519	0.0756875	0.1448	0.402325
					Dialister		0 (0-0)	0 (0-0)	0 (0-0)	0 (0-0)	0 (0-0)	0 (0-0.003)	0 (0-0)	0 (0-0)	0 (0-0)	0 (0-0)	0.0384	0.167153	0.0081	0.0259	0.0851	0.349856
						Unclassed	0 (0-0)	0 (0-0)	0 (0-0)	0 (0-0)	0 (0-0)	0 (0-0.003)	0 (0-0)	0 (0-0)	0 (0-0)	0 (0-0)	0.0384	0.162743	0.0081	0.029904	0.0851	0.362357
					Megamonas		0.001 (0-0.005)	0.001 (0-0.005)	0.002 (0-0.004)	0.001 (0-0.001)	0.001 (0-0.004)	0.001 (0-0.01)	0 (0-0.001)	0.001 (0-0.005)	0.001 (0-0.004)	0.001 (0-0.006)	0.4635	0.652038	0.2771	0.310688	0.2372	0.428117
						Unclassed	0.001 (0-0.005)	0.001 (0-0.005)	0.002 (0-0.004)	0.001 (0-0.001)	0.001 (0-0.004)	0.001 (0-0.01)	0 (0-0.001)	0.001 (0-0.005)	0.001 (0-0.004)	0.001 (0-0.006)	0.4635	0.639431	0.2771	0.320284	0.2372	0.422216
					Phascolarctobacterium		0.002 (0-0.004)	0.006 (0.001-0.029)	0.006 (0.003-0.018)	0.004 (0.002-0.007)	0.007 (0.001-0.012)	0.002 (0-0.009)	0 (0-0.01)	0.004 (0.001-0.036)	0.004 (0-0.012)	0.004 (0-0.009)	0.0347	0.167153	0.0272	0.050505	0.1574	0.40478
						Unclassed	0.002 (0-0.004)	0.006 (0.001-0.029)	0.006 (0.003-0.018)	0.004 (0.002-0.007)	0.007 (0.001-0.012)	0.002 (0-0.009)	0 (0-0.01)	0.004 (0.001-0.036)	0.004 (0-0.012)	0.004 (0-0.009)	0.0347	0.162542	0.0272	0.0516957	0.1574	0.410157
		Erysipelotrichi					0.29 (0.095-0.438)	0.06 (0.028-0.183)	0.046 (0.011-0.225)	0.164 (0.017-0.304)	0.053 (0.018-0.248)	0.282 (0.059-0.53)	0.254 (0.013-0.428)	0.208 (0.016-0.337)	0.034 (0.014-0.387)	0.11 (0.015-0.335)	0.0578	0.108375	0.0001	0.0003	0.1114	0.2735
			Erysipelotrichales				0.29 (0.095-0.438)	0.06 (0.028-0.183)	0.046 (0.011-0.225)	0.164 (0.017-0.304)	0.053 (0.018-0.248)	0.282 (0.059-0.53)	0.254 (0.013-0.428)	0.208 (0.016-0.337)	0.034 (0.014-0.387)	0.11 (0.015-0.335)	0.0578	0.148629	0.0001	0.00036	0.1114	0.295586
				Erysipelotrichaceae			0.29 (0.095-0.438)	0.06 (0.028-0.183)	0.046 (0.011-0.225)	0.164 (0.017-0.304)	0.053 (0.018-0.248)	0.282 (0.059-0.53)	0.254 (0.013-0.428)	0.208 (0.016-0.337)	0.034 (0.014-0.387)	0.11 (0.015-0.335)	0.0578	0.2023	0.0001	0.0007	0.1114	0.1645
					Allobaculum		0.286 (0.081-0.437)	0.023 (0.01-0.171)	0.013 (0.004-0.223)	0.148 (0.003-0.293)	0.041 (0.004-0.244)	0.278 (0.027-0.529)	0.248 (0.003-0.423)	0.206 (0.003-0.334)	0.012 (0.003-0.385)	0.101 (0.003-0.329)	0.0686	0.226504	0.0001	0.00105714	0.1214	0.374317
						Unclassed	0.286 (0.081-0.437)	0.023 (0.01-0.171)	0.013 (0.004-0.223)	0.148 (0.003-0.293)	0.041 (0.004-0.244)	0.278 (0.027-0.529)	0.248 (0.003-0.423)	0.206 (0.003-0.334)	0.012 (0.003-0.385)	0.101 (0.003-0.329)	0.0686	0.216055	0.0001	0.00127143	0.1214	0.385879
					Clostridium		0 (0-0)	0.001 (0-0.01)	0.001 (0-0.006)	0.001 (0-0.005)	0.001 (0-0.004)	0 (0-0.001)	0 (0-0.014)	0.001 (0-0.007)	0.001 (0-0.008)	0.001 (0-0.009)	0.4363	0.645724	0.0041	0.0202267	0.991	0.991
						Cocleatum	0 (0-0)	0.001 (0-0.009)	0.001 (0-0.006)	0.001 (0-0.005)	0.001 (0-0.004)	0 (0-0.001)	0 (0-0.014)	0.001 (0-0.007)	0.001 (0-0.007)	0.001 (0-0.009)	0.4745	0.639856	0.0049	0.0229526	0.9759	0.9759
					Coprobacillus		0 (0-0.001)	0.003 (0-0.004)	0.001 (0-0.002)	0 (0-0.002)	0.001 (0-0.003)	0 (0-0.002)	0 (0-0.004)	0 (0-0.003)	0.001 (0-0.011)	0.001 (0-0.006)	0.0042	0.0616667	0.0061	0.0246667	0.6508	0.736076
						Unclassed	0 (0-0.001)	0.003 (0-0.004)	0.001 (0-0.002)	0 (0-0.002)	0.001 (0-0.003)	0 (0-0.002)	0 (0-0.004)	0 (0-0.003)	0.001 (0-0.011)	0.001 (0-0.006)	0.0042	0.0741667	0.0006	0.00534	0.6508	0.758812
					Eubacterium		0.001 (0-0.002)	0.004 (0-0.032)	0.001 (0-0.02)	0.001 (0-0.019)	0.002 (0-0.008)	0 (0-0.02)	0.002 (0-0.041)	0.003 (0-0.044)	0.002 (0-0.018)	0.002 (0.001-0.013)	0.8976	0.912126	0.0715	0.103745	0.6475	0.736076
						Biforme	0.001 (0-0.002)	0.001 (0-0.018)	0 (0-0.014)	0.001 (0-0.015)	0.001 (0-0.005)	0 (0-0.02)	0.001 (0-0.025)	0.001 (0-0.034)	0.001 (0-0.007)	0.001 (0-0.008)	0.6669	0.76095	0.2419	0.287055	0.5712	0.696882
						Dolichum	0 (0-0)	0 (0-0)	0 (0-0.001)	0 (0-0)	0 (0-0)	0 (0-0.003)	0 (0-0.011)	0 (0-0.014)	0 (0-0.015)	0 (0-0.013)	0.7274	0.781629	0.4402	0.477778	0.3177	0.496058
						Unclassed	0 (0-0.001)	0.003 (0-0.013)	0.001 (0-0.005)	0 (0-0.005)	0.001 (0-0.004)	0 (0-0)	0 (0-0.015)	0 (0-0.01)	0 (0-0.003)	0 (0-0.005)	0.4635	0.639431	0.0111	0.03293	0.2556	0.429627
					P-75-a5		0 (0-0)	0.001 (0-0.003)	0.001 (0-0.001)	0.001 (0-0.004)	0 (0-0.004)	0 (0-0.001)	0 (0-0.006)	0 (0-0.005)	0 (0-0.004)	0 (0-0.003)	0.6344	0.774255	0.0198	0.0407	0.7268	0.779467
						Unclassed	0 (0-0)	0.001 (0-0.003)	0.001 (0-0.001)	0.001 (0-0.004)	0 (0-0.004)	0 (0-0.001)	0 (0-0.006)	0 (0-0.005)	0 (0-0.004)	0 (0-0.003)	0.6344	0.759662	0.0198	0.044055	0.7268	0.798583
					Unclassed		0.001 (0-0.003)	0.002 (0-0.007)	0.002 (0-0.007)	0.001 (0-0.005)	0.002 (0-0.007)	0 (0-0.001)	0 (0-0.008)	0 (0-0.003)	0.001 (0-0.005)	0.001 (0-0.002)	0.247	0.43519	0.0906	0.121898	0.0119	0.2294
						Unclassed	0.001 (0-0.004)	0.003 (0.001-0.008)	0.004 (0.001-0.016)	0.005 (0.001-0.017)	0.002 (0.001-0.008)	0.001 (0-0.01)	0.002 (0-0.007)	0.001 (0-0.008)	0.003 (0-0.009)	0.002 (0-0.007)	0.2462	0.431039	0.0075	0.0290217	0.0697	0.328363
					Unclassed		0.001 (0-0.004)	0.003 (0.001-0.008)	0.004 (0.001-0.016)	0.005 (0.001-0.017)	0.002 (0.001-0.008)	0.001 (0-0.01)	0.002 (0-0.007)	0.001 (0-0.008)	0.003 (0-0.009)	0.002 (0-0.007)	0.2462	0.43519	0.0075	0.0252273	0.0697	0.305141
						Unclassed	0.001 (0-0.003)	0.002 (0-0.007)	0.002 (0-0.007)	0.001 (0-0.005)	0.002 (0-0.007)	0 (0-0.001)	0 (0-0.008)	0 (0-0.003)	0.001 (0-0.005)	0.001 (0-0.002)	0.247	0.431039	0.0906	0.125991	0.0119	0.1513
		Unclassed					0.004 (0.001-0.01)	0 (0-0)	0 (0-0.001)	0 (0-0.002)	0 (0-0.001)	0.004 (0-0.022)	0.001 (0-0.028)	0 (0-0.009)	0 (0-0.007)	0 (0-0.011)	0.0521	0.108375	0.0067	0.01675	0.1641	0.2735
			Unclassed				0.004 (0.001-0.01)	0 (0-0)	0 (0-0.001)	0 (0-0.002)	0 (0-0.001)	0.004 (0-0.022)	0.001 (0-0.028)	0 (0-0.009)	0 (0-0.007)	0 (0-0.011)	0.0521	0.148629	0.0067	0.0201	0.1641	0.295586
				Unclassed			0.004 (0.001-0.01)	0 (0-0)	0 (0-0.001)	0 (0-0.002)	0 (0-0.001)	0.004 (0-0.022)	0.001 (0-0.028)	0 (0-0.009)	0 (0-0.007)	0 (0-0.011)	0.0521	0.2023	0.0067	0.020125	0.1641	0.1645
					Unclassed		0.004 (0.001-0.01)	0 (0-0)	0 (0-0.001)	0 (0-0.002)	0 (0-0.001)	0.004 (0-0.022)	0.001 (0-0.028)	0 (0-0.009)	0 (0-0.007)	0 (0-0.011)	0.0521	0.19277	0.0067	0.0246667	0.1641	0.40478
						Unclassed	0.004 (0.001-0.01)	0 (0-0)	0 (0-0.001)	0 (0-0.002)	0 (0-0.001)	0.004 (0-0.022)	0.001 (0-0.028)	0 (0-0.009)	0 (0-0.007)	0 (0-0.011)	0.0521	0.185476	0.0067	0.0283182	0.1641	0.410157
	Fusobacteria						0.284 (0.228-0.353)	0.216 (0.137-0.447)	0.292 (0.189-0.633)	0.245 (0.02-0.54)	0.21 (0.08-0.456)	0.139 (0.005-0.239)	0.055 (0.008-0.249)	0.244 (0.144-0.407)	0.333 (0.15-0.448)	0.333 (0.17-0.518)	0.003	0.027	0.0001	0.000225	0.0188	0.1692
		Fusobacteriia					0.223 (0.137-0.401)	0.235 (0.02-0.379)	0.349 (0.08-0.364)	0.222 (0.155-0.54)	0.38 (0.196-0.633)	0.139 (0.005-0.239)	0.055 (0.008-0.249)	0.244 (0.144-0.407)	0.333 (0.15-0.448)	0.333 (0.17-0.518)	0.003	0.045	0.0001	0.0003	0.0188	0.141
			Fusobacteriales				0.223 (0.137-0.401)	0.235 (0.02-0.379)	0.349 (0.08-0.364)	0.222 (0.155-0.54)	0.38 (0.196-0.633)	0.139 (0.005-0.239)	0.055 (0.008-0.249)	0.244 (0.144-0.407)	0.333 (0.15-0.448)	0.333 (0.17-0.518)	0.003	0.054	0.0001	0.00036	0.0188	0.1692
				Fusobacteriaceae			0.223 (0.137-0.401)	0.235 (0.02-0.379)	0.349 (0.08-0.364)	0.222 (0.155-0.54)	0.38 (0.196-0.633)	0.139 (0.005-0.239)	0.055 (0.008-0.249)	0.244 (0.144-0.407)	0.333 (0.15-0.448)	0.333 (0.17-0.518)	0.003	0.0525	0.0001	0.0007	0.0188	0.1645
					Cetobacterium		0.019 (0.001-0.076)	0.001 (0-0.154)	0.001 (0-0.02)	0.002 (0-0.024)	0 (0-0.083)	0.018 (0-0.049)	0.002 (0-0.045)	0.001 (0-0.051)	0.006 (0-0.09)	0 (0-0.003)	0.3406	0.525092	0.0543	0.0837125	0.5716	0.704973
						Somerae	0.019 (0.001-0.076)	0.001 (0-0.154)	0.001 (0-0.02)	0.002 (0-0.024)	0 (0-0.083)	0.018 (0-0.049)	0.002 (0-0.045)	0.001 (0-0.051)	0.006 (0-0.09)	0 (0-0.003)	0.3406	0.522645	0.0543	0.0847842	0.5716	0.696882
					Fusobacterium		0.059 (0.003-0.168)	0.055 (0.004-0.196)	0.076 (0.015-0.133)	0.08 (0.019-0.136)	0.057 (0.016-0.122)	0.046 (0.002-0.083)	0.016 (0.001-0.045)	0.086 (0.042-0.167)	0.087 (0.025-0.17)	0.062 (0.015-0.255)	0.0223	0.137517	0.0023	0.0141833	0.7821	0.826791
						Unclassed	0.059 (0.003-0.168)	0.055 (0.004-0.196)	0.076 (0.015-0.133)	0.08 (0.019-0.136)	0.057 (0.016-0.122)	0.046 (0.002-0.083)	0.016 (0.001-0.045)	0.086 (0.042-0.167)	0.087 (0.025-0.17)	0.062 (0.015-0.255)	0.0223	0.141764	0.0023	0.0136467	0.7821	0.848865
					Unclassed		0.008 (0.001-0.025)	0.015 (0-0.019)	0.02 (0.003-0.029)	0.011 (0.006-0.035)	0.022 (0.011-0.037)	0.005 (0-0.014)	0.002 (0-0.019)	0.01 (0.002-0.022)	0.016 (0.003-0.046)	0.02 (0.007-0.056)	0.0332	0.167153	0.0001	0.00105714	0.4438	0.643945
						Unclassed	0.008 (0.001-0.025)	0.015 (0-0.019)	0.02 (0.003-0.029)	0.011 (0.006-0.035)	0.022 (0.011-0.037)	0.005 (0-0.014)	0.002 (0-0.019)	0.01 (0.002-0.022)	0.016 (0.003-0.046)	0.02 (0.007-0.056)	0.0332	0.162542	0.0001	0.00127143	0.4438	0.643896
					Unclassed		0.119 (0.026-0.316)	0.159 (0.016-0.214)	0.226 (0.052-0.272)	0.149 (0.055-0.368)	0.288 (0.145-0.549)	0.056 (0.003-0.151)	0.034 (0.004-0.19)	0.115 (0.031-0.249)	0.203 (0.038-0.312)	0.236 (0.087-0.427)	0.1004	0.270629	0.0001	0.00105714	0.0342	0.252273
						Unclassed	0.119 (0.026-0.316)	0.159 (0.016-0.214)	0.226 (0.052-0.272)	0.149 (0.055-0.368)	0.288 (0.145-0.549)	0.056 (0.003-0.151)	0.034 (0.004-0.19)	0.115 (0.031-0.249)	0.203 (0.038-0.312)	0.236 (0.087-0.427)	0.1004	0.265168	0.0001	0.00127143	0.0342	0.238393
	Proteobacteria						0.035 (0.01-0.087)	0.04 (0.021-0.096)	0.045 (0.008-0.054)	0.031 (0.002-0.085)	0.044 (0.017-0.054)	0.058 (0.002-0.106)	0.009 (0.002-0.057)	0.057 (0.011-0.129)	0.048 (0.004-0.158)	0.028 (0.002-0.075)	0.0395	0.0711	0.0042	0.00756	0.6697	0.753412
		Betaproteobacteria					0.026 (0.001-0.042)	0.012 (0.002-0.046)	0.027 (0.006-0.043)	0.019 (0.005-0.038)	0.024 (0.005-0.093)	0.054 (0.002-0.104)	0.004 (0.001-0.016)	0.04 (0.004-0.127)	0.015 (0.002-0.154)	0.01 (0.001-0.064)	0.0127	0.0555	0.0128	0.0213333	0.2299	0.287375
			Burkholderiales				0.026 (0.001-0.042)	0.012 (0.002-0.046)	0.027 (0.006-0.043)	0.019 (0.005-0.038)	0.024 (0.005-0.093)	0.054 (0.002-0.104)	0.004 (0.001-0.016)	0.04 (0.004-0.127)	0.015 (0.002-0.154)	0.01 (0.001-0.064)	0.0127	0.0666	0.0128	0.0288	0.2299	0.295586
				Alcaligenaceae			0.026 (0.001-0.042)	0.012 (0.002-0.046)	0.027 (0.006-0.043)	0.019 (0.005-0.038)	0.024 (0.005-0.093)	0.054 (0.002-0.104)	0.004 (0.001-0.016)	0.04 (0.004-0.127)	0.015 (0.002-0.154)	0.01 (0.001-0.064)	0.0127	0.0889	0.0128	0.0263529	0.2299	0.62225
					Sutterella		0.026 (0.001-0.042)	0.012 (0.002-0.046)	0.027 (0.006-0.043)	0.019 (0.005-0.038)	0.024 (0.005-0.093)	0.054 (0.002-0.104)	0.004 (0.001-0.016)	0.04 (0.004-0.127)	0.015 (0.002-0.154)	0.01 (0.001-0.064)	0.0127	0.09398	0.0128	0.0326621	0.2299	0.425315
						Unclassed	0.026 (0.001-0.042)	0.012 (0.002-0.046)	0.027 (0.006-0.043)	0.019 (0.005-0.038)	0.024 (0.005-0.093)	0.054 (0.002-0.104)	0.004 (0.001-0.016)	0.04 (0.004-0.127)	0.015 (0.002-0.154)	0.01 (0.001-0.064)	0.0127	0.0941917	0.0128	0.0356	0.2299	0.417573
		Epsilonpeoteobacteria					0 (0-0.003)	0.001 (0-0.005)	0.001 (0-0.007)	0.001 (0-0.007)	0 (0-0.002)	0 (0-0.001)	0 (0-0.004)	0 (0-0.003)	0.001 (0-0.005)	0 (0-0.001)	0.7194	0.7802	0.0423	0.06345	0.1109	0.2735
			Campylobacterales				0 (0-0.003)	0.001 (0-0.005)	0.001 (0-0.007)	0.001 (0-0.007)	0 (0-0.002)	0 (0-0.001)	0 (0-0.004)	0 (0-0.003)	0.001 (0-0.005)	0 (0-0.001)	0.7194	0.826094	0.0423	0.0692182	0.1109	0.295586
				Helicobacteraceae			0 (0-0.003)	0.001 (0-0.005)	0.001 (0-0.006)	0 (0-0.007)	0 (0-0.002)	0 (0-0.001)	0 (0-0.004)	0 (0-0.003)	0.001 (0-0.005)	0 (0-0.001)	0.7433	0.853344	0.0404	0.0642727	0.1795	0.390639
					Helicobacter		0 (0-0.003)	0.001 (0-0.005)	0.001 (0-0.005)	0 (0-0.006)	0 (0-0)	0 (0-0.001)	0 (0-0.004)	0 (0-0.003)	0 (0-0.004)	0 (0-0.001)	0.6487	0.774255	0.0357	0.0600409	0.1881	0.407206
						Unclassed	0 (0-0.003)	0.001 (0-0.005)	0.001 (0-0.005)	0 (0-0.006)	0 (0-0)	0 (0-0.001)	0 (0-0.004)	0 (0-0.003)	0 (0-0.004)	0 (0-0.001)	0.6487	0.759662	0.0357	0.0624745	0.1881	0.410157
		Gammaproteobacteria					0.009 (0.001-0.03)	0.014 (0.004-0.02)	0.014 (0.008-0.056)	0.013 (0.006-0.038)	0.007 (0.003-0.042)	0.001 (0-0.048)	0.004 (0-0.042)	0.005 (0.001-0.067)	0.011 (0.001-0.042)	0.003 (0-0.034)	0.5026	0.685364	0.0741	0.092625	0.2281	0.287375
			Aeromonadales				0.009 (0.001-0.029)	0.013 (0.004-0.02)	0.014 (0.008-0.056)	0.012 (0.006-0.038)	0.007 (0.002-0.042)	0.001 (0-0.045)	0.001 (0-0.042)	0.004 (0.001-0.066)	0.01 (0-0.042)	0.003 (0-0.034)	0.462	0.7005	0.0482	0.0723	0.1745	0.295586
				Succinivibrionaceae			0.009 (0.001-0.029)	0.013 (0.004-0.02)	0.014 (0.008-0.056)	0.012 (0.006-0.038)	0.007 (0.002-0.042)	0.001 (0-0.045)	0.001 (0-0.042)	0.004 (0.001-0.066)	0.01 (0-0.042)	0.003 (0-0.034)	0.462	0.628654	0.0482	0.0733478	0.1745	0.390639
					Anaerobiospirillum		0.009 (0.001-0.027)	0.013 (0.003-0.02)	0.013 (0.007-0.054)	0.011 (0.005-0.037)	0.007 (0.002-0.041)	0.001 (0-0.037)	0.001 (0-0.04)	0.004 (0.001-0.066)	0.01 (0-0.042)	0.003 (0-0.033)	0.4831	0.662026	0.0505	0.0795106	0.1912	0.407206
						Unclassed	0.009 (0.001-0.027)	0.013 (0.003-0.02)	0.013 (0.007-0.054)	0.011 (0.005-0.037)	0.007 (0.002-0.041)	0.001 (0-0.037)	0.001 (0-0.04)	0.004 (0.001-0.066)	0.01 (0-0.042)	0.003 (0-0.033)	0.4831	0.64173	0.0505	0.0802589	0.1912	0.410157
					Unclassed		0 (0-0)	0 (0-0)	0 (0-0.001)	0 (0-0)	0 (0-0.001)	0 (0-0.001)	0 (0-0)	0 (0-0.001)	0 (0-0.001)	0 (0-0)	0.3016	0.47486	0.4593	0.499826	0.1189	0.374317
						Unclassed	0 (0-0)	0 (0-0)	0 (0-0.001)	0 (0-0)	0 (0-0.001)	0 (0-0.001)	0 (0-0)	0 (0-0.001)	0 (0-0.001)	0 (0-0)	0.3016	0.488044	0.4593	0.492502	0.1189	0.385879
					Unclassed		0 (0-0.002)	0 (0-0.001)	0.001 (0-0.007)	0 (0-0.001)	0 (0-0.001)	0 (0-0.006)	0 (0-0.001)	0 (0-0.001)	0 (0-0.001)	0 (0-0.001)	0.0621	0.218829	0.0674	0.099752	0.1157	0.374317
						Unclassed	0 (0-0.002)	0 (0-0.001)	0.001 (0-0.007)	0 (0-0.001)	0 (0-0.001)	0 (0-0.006)	0 (0-0.001)	0 (0-0.001)	0 (0-0.001)	0 (0-0.001)	0.0621	0.212573	0.0674	0.101671	0.1157	0.385879
			Enterobacteriales				0 (0-0)	0 (0-0)	0 (0-0)	0 (0-0.002)	0 (0-0)	0 (0-0.003)	0 (0-0.009)	0 (0-0.003)	0 (0-0.007)	0 (0-0.025)	0.6828	0.826094	0.534	0.534	0.2274	0.295586
				Enterobacteriaceae			0 (0-0)	0 (0-0)	0 (0-0)	0 (0-0.002)	0 (0-0)	0 (0-0.003)	0 (0-0.009)	0 (0-0.003)	0 (0-0.007)	0 (0-0.025)	0.6828	0.853344	0.534	0.549706	0.2274	0.390639
					Unclassed		0 (0-0)	0 (0-0)	0 (0-0)	0 (0-0.002)	0 (0-0)	0 (0-0.003)	0 (0-0.009)	0 (0-0.003)	0 (0-0.007)	0 (0-0.025)	0.6828	0.787588	0.534	0.556563	0.2274	0.425315
						Unclassed	0 (0-0)	0 (0-0)	0 (0-0)	0 (0-0.002)	0 (0-0)	0 (0-0.003)	0 (0-0.009)	0 (0-0.003)	0 (0-0.007)	0 (0-0.025)	0.06828	0.216055	0.534	0.552628	0.2274	0.417573
	Tenericutes						0 (0-0)	0 (0-0)	0 (0-0)	0 (0-0)	0 (0-0.001)	0 (0-0)	0 (0-0)	0 (0-0)	0 (0-0)	0 (0-0.001)	0.3989	0.448762	0.3206	0.3206	0.3183	0.409243
		Mollicutes					0 (0-0)	0 (0-0)	0 (0-0.001)	0 (0-0)	0 (0-0)	0 (0-0)	0 (0-0)	0 (0-0)	0 (0-0)	0 (0-0.001)	0.7802	0.7802	0.1481	0.158679	0.4726	0.4775
			Anaeroplasmatales				0 (0-0)	0 (0-0)	0 (0-0.001)	0 (0-0)	0 (0-0)	0 (0-0)	0 (0-0)	0 (0-0)	0 (0-0)	0 (0-0.001)	0.7802	0.826094	0.1481	0.169941	0.4726	0.505588
				Anaeroplasmataceae			0 (0-0)	0 (0-0)	0 (0-0.001)	0 (0-0)	0 (0-0)	0 (0-0)	0 (0-0)	0 (0-0)	0 (0-0)	0 (0-0.001)	0.7802	0.853344	0.1481	0.178741	0.4726	0.390639
					Gut		0 (0-0)	0 (0-0)	0 (0-0.001)	0 (0-0)	0 (0-0)	0 (0-0)	0 (0-0)	0 (0-0)	0 (0-0)	0 (0-0.001)	0.7802	0.824783	0.1481	0.185753	0.4726	0.647305
						Metagenome	0 (0-0)	0 (0-0)	0 (0-0.001)	0 (0-0)	0 (0-0)	0 (0-0)	0 (0-0)	0 (0-0)	0 (0-0)	0 (0-0.001)	0.7802	0.807416	0.1481	0.193837	0.4726	0.643896
	Unclassed						0 (0-0.042)	0.001 (0-0.022)	0 (0-0.014)	0 (0-0.023)	0 (0-0.039)	0.02 (0.001-0.124)	0.002 (0-0.146)	0 (0-0.039)	0 (0-0.031)	0 (0-0.038)	0.0872	0.1308	0.0095	0.01425	0.1292	0.362925
		Unclassed					0.018 (0.003-0.042)	0 (0-0.001)	0 (0-0.002)	0 (0-0.004)	0 (0-0.002)	0.02 (0.001-0.124)	0.002 (0-0.146)	0 (0-0.039)	0 (0-0.031)	0 (0-0.038)	0.0872	0.145333	0.0095	0.0203571	0.1292	0.2735
			Unclassed				0.018 (0.003-0.042)	0 (0-0.001)	0 (0-0.002)	0 (0-0.004)	0 (0-0.002)	0.02 (0.001-0.124)	0.002 (0-0.146)	0 (0-0.039)	0 (0-0.031)	0 (0-0.038)	0.0872	0.1962	0.0095	0.0244286	0.1292	0.295586
				Unclassed			0.018 (0.003-0.042)	0 (0-0.001)	0 (0-0.002)	0 (0-0.004)	0 (0-0.002)	0.02 (0.001-0.124)	0.002 (0-0.146)	0 (0-0.039)	0 (0-0.031)	0 (0-0.038)	0.0872	0.277455	0.0095	0.02375	0.1292	0.390639
					Unclassed		0.018 (0.003-0.042)	0 (0-0.001)	0 (0-0.002)	0 (0-0.004)	0 (0-0.002)	0.02 (0.001-0.124)	0.002 (0-0.146)	0 (0-0.039)	0 (0-0.031)	0 (0-0.038)	0.0872	0.258112	0.0095	0.0270385	0.1292	0.382432
						Unclassed	0.018 (0.003-0.042)	0 (0-0.001)	0 (0-0.002)	0 (0-0.004)	0 (0-0.002)	0.02 (0.001-0.124)	0.002 (0-0.146)	0 (0-0.039)	0 (0-0.031)	0 (0-0.038)	0.0872	0.245028	0.0095	0.0313148	0.1292	0.39651
