# Supplementary material for: Effects of High-Fat Diet at Two Energetic Levels on Fecal Microbiota, Colonic Barrier, and Metabolic Parameters in Dogs
Source: Front Vet Sci. 2020 Sep 25;7:566282. doi: 10.3389/fvets.2020.566282 (PMC7545960; doi:10.3389/fvets.2020.566282)
Supplement: Supplementary Table 2 — Digestibility at week 0 and week 8 for HF-100 and HF-150 groups. Values are mean ± SEM. [file Table_2.xlsx]

## Sheet: Feuil1
Apparent total tract digestibility (%)	HF-100			HF-150
	wk0	wk8	p value	wk0	wk8	p value
Organic matter	90.9 ± 0.4	91.2 ± 0.5	0.7	93.4 ± 0.4	94.2 ± 0.2	0.11
Crude protein	90.3 ± 0.5	90.7 ± 0.5	0.62	93.3 ± 0.4	93.8 ± 0.4	0.38
Crude fat	97.9 ± 0.1	98.3 ± 0.2	0.01	98.7 ± 0.1	98.8 ± 0.1	0.24
